# Supplementary material for: Case report: Individualized treatment of advanced breast cancer with the use of the patient-derived tumor-like cell cluster model
Source: Front Oncol. 2022 Oct 31;12:897984. doi: 10.3389/fonc.2022.897984 (PMC9659609; doi:10.3389/fonc.2022.897984)
Supplement: Supplementary Table 1 — Detailed patient information for evaluating the clinical efficacy. [file Table_1.xlsx]

## Sheet: 数据收集
NO.	Age	Admission time	ER	PR	HER2	Treatment	Therapeutic effect
1	49	2014-01-21	1	0	2	EC-T	PR
2	52	2014-03-16	0	0	1	EC-T	PR
3	46	2014-05-16	2	1	1	CEF-T	PR
4	36	2014-07-10	0	1	1	EC-T	PD
5	62	2014-08-30	0	0	2	TX	PD
6	50	2014-09-11	0	0	0	EC-T	PR
7	54	2014-10-25	0	0	0	TX	PR
8	49	2014-11-07	1	1	1	EC-T	SD
9	43	2014-11-10	2	2	0	EC-T	PR
10	49	2014-11-14	1	1	1	TX	PD
11	36	2014-11-27	1	1	0	EC-T	CR
12	57	2014-12-22	2	1	1	EC-T	SD
13	47	2015-01-19	1	1	2	EC-TH	PR
14	48	2015-02-23	1	1	2	EC-TH	PR
15	44	2015-03-23	1	1	1	EC-T	PR
16	32	2015-06-05	0	0	0	TX	PD
17	40	2015-06-10	1	1	2	EC-TH	PR
18	54	2015-07-30	2	0	1	EC-T	PD
19	39	2015-08-21	0	0	2	CEF-T	PR
20	50	2015-10-12	0	0	1	EC-T	PR
21	43	2015-11-02	2	2	1	EC-T	PR
22	56	2015-11-09	1	0	2	EC-T	PR
23	39	2015-11-17	2	2	1	NX	PD
24	44	2015-12-07	0	1	2	EC-TH	SD
25	54	2015-12-09	2	1	1	EC-T	PR
26	61	2016-01-07	2	1	2	EC-T	PD
27	54	2016-01-08	2	2	1	EC-T	SD
28	37	2016-01-09	0	0	1	EC-T	PR
29	45	2016-01-27	0	0	0	NX	PR
30	49	2016-02-29	2	1	1	EC-T	PR
31	51	2016-03-21	1	1	1	Nab-P	SD
32	53	2016-03-23	2	0	1	EC-T	PR
33	60	2016-04-26	2	0	1	EC-T	PD
34	62	2016-05-02	2	1	2	EC-TH	PR
35	71	2016-05-15	2	1	1	EC-T	PD
36	52	2016-06-01	0	0	2	EC-TH	PR
37	42	2016-06-08	1	1	2	AC-TH	SD
38	43	2016-06-10	2	1	1	EC-T	PD
39	49	2016-06-18	2	2	1	EC-T	PR
40	43	2016-08-15	2	2	1	EC-T	PR
41	56	2016-08-27	0	1	2	EC-TH	PR
42	57	2016-09-05	0	0	2	EC-Nab-PH	PD
43	64	2016-09-08	0	0	1	EC-T	PR
44	54	2016-09-10	2	1	2	EC-TH	SD
45	55	2016-09-12	0	0	2	EC-TH	PR
46	34	2016-09-28	1	0	1	EC-T	PR
47	39	2016-09-30	0	0	2	EC-T	PD
48	30	2016-10-10	2	2	2	EC-TH	PD
49	53	2016-10-24	0	0	0	EC-T	PR
50	46	2016-11-29	0	0	0	EC-TX	PD
51	39	2016-11-30	0	0	2	PH	PR
52	59	2016-12-02	0	1	3	EC-TH	PR
53	39	2016-12-07	2	1	1	EC-T	PR
54	36	2017-01-02	1	1	2	EC-TH	PR
55	33	2017-01-04	1	1	0	Nab-P	PR
56	62	2017-01-09	0	0	0	EC-T	PR
57	46	2017-01-10	1	0	0	TX	PD
58	43	2017-01-13	2	1	0	TAC	PD
59	45	2017-01-24	1	1	2	EC-TH	PR
60	29	2017-02-20	1	0	0	Nab-P	PR
61	46	2017-02-27	0	0	0	EC-T	PR
62	32	2017-03-03	0	0	0	EC-T	PR
63	55	2017-03-23	0	0	2	EC-TH	PR
64	58	2017-03-29	2	2	1	EC-T	PR
65	62	2017-04-10	0	1	1	TX	PR
66	46	2017-04-11	1	2	1	EC-T	SD
67	54	2017-04-20	2	2	1	EC-T	PR
68	52	2017-05-09	1	1	1	Nab-P	PR
69	50	2017-05-17	1	2	2	EC-TH	PR
70	35	2017-05-31	0	0	0	Nab-P	PR
71	67	2017-06-02	2	2	2	EC-T	PR
72	29	2017-06-07	0	0	0	EC-T	CR
73	64	2017-06-29	0	0	0	Nab-P	PD
74	34	2017-07-15	0	0	0	Nab-PC	PD
75	35	2017-08-01	1	2	2	TCbH	PD
76	50	2017-08-13	2	2	1	EC-T	PR
77	40	2017-08-18	0	0	2	EC-TH	PR
78	41	2017-08-18	2	1	2	EC-TH	PD
79	59	2017-08-18	0	0	2	Pyrotinib	SD
80	55	2017-08-23	2	2	1	EC-T	PR
81	52	2017-08-28	0	0	2	EC-TH	PR
82	51	2017-08-30	2	1	2	EC-TH	PR
83	46	2017-09-15	2	1	0	EC-T	SD
84	52	2017-10-09	2	1	1	EC-T	PD
85	59	2017-10-20	2	2	0	EC-T	PR
86	54	2017-11-05	0	0	0	TX	PR
87	52	2017-11-11	0	0	2	EC-TH	PD
88	48	2017-11-18	0	0	2	EC-TH	PR
89	66	2017-11-21	0	0	1	TX	PR
90	51	2017-12-04	2	2	1	EC-T	PR
91	41	2017-12-05	2	2	1	EC-T	PR
92	60	2017-12-05	2	1	0	EC-T	PD
93	46	2017-12-20	2	2	0	EC-T	PR
94	47	2017-12-28	1	1	1	ddEC-T	PR
95	39	2018-01-21	2	2	2	EC-TH	SD
96	56	2018-01-24	0	0	2	EC-T	PD
97	73	2018-02-27	2	1	2	TCH	PR
98	50	2018-03-12	1	2	0	EC-T	PR
99	46	2018-03-23	0	0	1	TXH	SD
100	46	2018-03-23	0	0	2	TXH	CR
101	61	2018-04-11	0	0	0	EC-T	PR
102	43	2018-04-15	2	1	2	EC-TPH	PD
103	68	2018-04-25	2	1	2	EC-TH	SD
104	38	2018-04-26	0	0	0	EC-T	PR
105	54	2018-04-30	0	0	2	EC-TH	PR
106	38	2018-05-02	0	0	1	EC-T	PR
107	41	2018-05-04	1	2	0	EC-T	PR
108	51	2018-05-07	2	2	1	EC-Nab-P	PR
109	49	2018-05-16	0	0	0	EC-T	PD
110	49	2018-05-30	0	0	1	EC-T	PR
111	55	2018-06-12	2	1	2	EC-TH	PR
112	45	2018-06-21	1	0	2	EC-TH	PR
113	50	2018-06-24	0	0	0	EC-T	PR
114	33	2018-06-26	0	0	1	EC-T	PR
115	42	2018-06-28	2	2	1	EC-T	PR
116	47	2018-07-01	0	0	2	EC-T	PD
117	73	2018-07-24	2	2	1	EC-T	PR
118	32	2018-07-31	2	2	2	EC-TH	PR
119	59	2018-08-02	2	2	1	TX	PR
120	42	2018-08-03	2	0	0	EC-T	PR
121	29	2018-10-04	0	0	2	Pyrotinib	PR
122	27	2018-10-07	2	2	1	EC—Nab-P	PD
123	40	2018-10-11	2	2	2	TCH	PR
124	56	2018-10-14	2	1	2	EC-TH	PR
125	51	2018-10-27	2	1	1	EC-T	PR
126	24	2018-11-01	1	0	2	EC-TPH	PR
127	30	2018-11-12	2	2	1	EC-T	PR
128	46	2018-11-13	2	1	1	NX	PR
129	50	2018-12-31	2	2	1	EC-T	PR
130	67	2019-01-06	0	0	1	2EC—Nab-P	PR
131	41	2019-01-15	2	1	2	EC-TH	PR
132	52	2019-01-16	0	0	2	EC-T	PR
133	59	2019-01-24	0	0	2	EC-T	PR
134	52	2019-01-30	1	1	2	EC-TH	PR
135	52	2019-02-01	0	0	2	EC-TH	PR
136	44	2019-02-13	0	0	2	TCH	PD
137	55	2019-02-16	2	1	2	TH	PD
138	54	2019-02-28	1	0	1	Nab-P	PD
139	28	2019-03-12	1	1	2	TCPH	PR
140	50	2019-03-12	0	0	0	NCb	PD
141	57	2019-03-27	2	2	0	EC-T	PR
142	66	2019-04-03	2	2	2	EC-TH	PD
143	68	2019-04-16	1	0	1	TCb	PD
144	56	2019-04-26	1	1	1	EC-T	PR
145	52	2019-04-29	2	1	0	EC-T	SD
146	54	2019-05-04	2	0	2	TCbH	PR
147	68	2019-05-05	0	0	0	EC-T	PR
148	40	2019-05-16	2	1	1	EC-T	PR
149	53	2019-05-20	0	0	2	EC-TH	PR
150	44	2019-05-21	2	2	2	EC-TH	PR
151	59	2019-05-31	2	1	1	EC-T	PR
152	53	2019-06-10	0	0	2	Nab-PH	PD
153	36	2019-06-10	2	1	1	NX	PR
154	46	2019-06-11	0	1	2	EC-TH	PR
155	59	2019-06-13	0	0	0	EC-T	PR
156	51	2019-06-14	2	2	2	EC-TH	PR
157	49	2019-06-20	0	0	0	EC-T	PD
158	52	2019-06-25	0	0	2	EC-TH	PD
159	44	2019-06-26	2	1	2	TCbH	PR
160	47	2019-07-01	2	1	2	EC-TH	PR
161	55	2019-07-03	2	1	1	EC-T	PR
162	55	2019-07-11	0	1	2	EC-TH	PR
163	55	2019-07-11	0	0	2	EC-TH	PR
164	39	2019-07-16	2	2	1	EC-T	PR
165	39	2019-07-16	1	1	1	EC-T	PR
166	63	2019-07-22	2	2	1	EC-T	PR
167	53	2019-08-05	2	0	2	EC-TH	PR
168	29	2019-08-19	1	0	1	TCbH	PR
169	48	2019-09-02	2	1	2	EC-TPH	PR
170	57	2019-09-18	2	2	2	EC-T	PD
171	56	2019-09-19	0	0	2	EC-TH	PD
172	33	2019-09-23	1	1	2	THP	PR
173	51	2019-09-25	0	0	1	Nab-P	PR
174	55	2019-10-04	2	1	2	EC-TH	PR
175	69	2019-10-08	0	0	0	EC-T	PD
176	45	2019-10-11	2	2	1	EC-T	PR
177	67	2019-10-18	0	1	1	Nab-P	PR
178	66	2019-10-21	2	0	1	EC-T	PR
179	32	2019-11-04	0	0	2	TPH	PR
180	53	2019-11-11	2	0	2	EC-TH	PR
181	62	2019-11-20	0	0	0	EC-T	PR
182	55	2019-12-06	2	2	1	EC-T	PR
183	26	2019-12-10	2	0	2	THP	PR
184	64	2019-12-11	0	0	0	EC-T	PD
185	62	2019-12-16	2	2	1	EC-T	PR
186	53	2019-12-17	2	2	1	EC-T	PR
187	59	2019-12-18	0	0	1	EC-T	PR
188	42	2019-12-23	0	0	2	Pyrotinib	PR
189	46	2019-12-26	2	2	2	TPH	PR
190	54	2020-01-04	0	0	2	EC-TPH	PD
191	57	2020-01-12	0	0	0	NX	PD
192	36	2020-01-14	2	1	1	EC-T	PR
193	33	2020-01-20	2	2	1	Nab-P	PR
194	48	2020-01-20	0	0	0	EC-T	PR
195	42	2020-02-03	2	1	1	Nab-P	PR
196	59	2020-02-06	0	0	0	EC-T	PR
197	60	2020-02-17	2	2	1	EC-T	SD
198	55	2020-02-18	2	2	1	EC-T	PR
199	66	2020-02-20	0	0	0	Epirubicin	PD
200	37	2020-02-24	0	0	0	4EC-4TCb	PD
201	56	2020-02-25	0	0	2	Pyrotinib	SD
202	52	2020-02-26	0	0	0	Epirubicin	PR
203	45	2020-02-27	2	2	0	EC-T	PR
204	34	2020-03-02	2	2	1	EC-T	PR
205	64	2020-03-03	0	0	1	EC-T	PR
206	59	2020-03-15	2	2	1	EC-T	PR
207	50	2020-03-22	2	2	1	EC-T	PR
208	68	2020-04-07	2	1	0	TC	PR
209	47	2020-04-09	0	0	1	EC-T	PR
210	44	2020-04-13	2	2	1	EC-T	PR
211	31	2020-04-18	0	0	0	Epirubicin	PR
212	51	2020-04-22	0	0	1	NX	PD
213	43	2020-04-27	2	2	2	TCbHP	PR
214	57	2020-04-28	0	0	1	EC-T	PR
215	39	2020-04-30	0	0	0	NCb	PR
216	53	2020-04-30	2	1	2	TCbHP	PD
217	56	2020-05-06	0	0	2	EC-TPH	PR
218	45	2020-05-06	2	1	2	EC-TPH	PR
219	62	2020-05-10	2	1	2	Pyrotinib	PD
220	38	2020-05-22	0	0	0	EC-T	PR
221	45	2020-05-27	2	0	2	TCbH	PR
222	40	2020-05-29	2	1	1	EC-T	PR
223	63	2020-05-31	0	0	2	TPH	PR
224	68	2020-06-02	0	0	1	EC-T	PR
225	64	2020-06-03	2	1	2	TPH	PR
226	51	2020-06-03	2	2	0	EC-T	PD
227	42	2020-06-05	2	1	2	TCbHP	PR
228	51	2020-06-16	2	0	1	EC-T	PR
229	47	2020-06-17	2	2	1	EC-T	PR
230	54	2020-06-17	0	0	2	EC-TH	PD
231	59	2020-06-23	2	2	2	EC-Nab-PH	PR
232	63	2020-07-02	2	1	1	Nab-P	SD
233	37	2020-07-03	0	0	1	EC-T	PD
234	38	2020-07-06	0	0	2	TCbPH	PR
235	58	2020-07-13	0	1	2	TCbPH	PR
236	51	2020-07-14	0	0	1	EC-T	PR
237	56	2020-07-15	1	1	0	EC-T	PR
238	56	2020-07-15	2	0	1	EC-T	PD
239	51	2020-07-17	0	0	2	EC-TPH	PR
240	62	2020-07-27	0	0	2	EC-TH	CR
241	63	2020-07-31	2	1	0	EC-T	PR
242	34	2020-08-19	0	0	2	TCbH	PR
243	40	2020-08-21	2	2	1	EC-T	PR
244	42	2020-08-23	2	2	2	TCbH	SD
245	29	2020-08-23	2	1	1	TX	PR
246	65	2020-08-24	2	1	1	Nab-P	SD
247	36	2020-09-14	0	0	2	EC-TPH	PR
248	57	2020-09-20	2	2	1	TX	PR
249	64	2020-09-21	0	0	2	EC-TPH	PR
250	35	2020-10-05	2	2	2	TCbHP	PR
251	57	2020-10-07	1	0	2	TCbH	PR
252	61	2020-10-21	0	1	2	EC-TPH	PR
253	39	2020-10-21	2	2	0	EC-T	PD
254	50	2020-11-01	0	1	2	EC-T	PR
255	49	2020-11-03	0	0	2	TCbPH	PR
256	49	2020-11-10	0	0	1	EC-T	PR
257	46	2020-11-16	0	0	2	EC-TPH	PD
258	69	2020-11-20	0	1	0	TCb	SD
259	35	2020-11-23	2	2	2	TCbPH	PR
260	51	2020-11-23	2	1	2	EC-TPH	PR
261	49	2020-11-26	0	0	1	EC-T	PR
262	59	2020-12-03	0	0	2	TCbPH	PR
263	62	2020-12-07	0	0	0	Epirubicin	SD
264	56	2020-12-10	0	0	2	TPH	PR
265	55	2020-12-13	0	1	2	TCbH	PR
266	50	2020-12-15	2	1	1	Nab-P	PR
267	50	2020-12-17	0	0	2	TCbH	SD
268	53	2020-12-20	0	1	2	TCbHP	PR
269	49	2020-12-22	1	1	2	TCbHP	PR
270	65	2020-12-26	0	0	0	Epirubicin	PD
271	30	2020-12-28	0	1	1	EC-T	PD
272	37	2020-12-31	0	0	1	EC-TCb	PD
