# Supplementary material for: Case report: Individualized treatment of advanced breast cancer with the use of the patient-derived tumor-like cell cluster model
Source: Front Oncol. 2022 Oct 31;12:897984. doi: 10.3389/fonc.2022.897984 (PMC9659609; doi:10.3389/fonc.2022.897984)
Supplement: Supplementary Table 3 — The detailed data of changes in the number of tumor cells before and after drug dosing in case 1. [file Table_3.xlsx]

## Sheet: Sheet1 (2)
Table S3 The detailed data of changes in the number of tumor cells before and after drug dosing in case 1.
	Number of tumor cells before dosing（*10^5）			Number of tumor cells after dosing（*10^5）			Fold Change
	Well 1	Well 2	Well 3	Well 1	Well 2	Well 3	Well 1	Well 2	Well 3	AVE	STD
Trastuzumab	0.211444	0.261718	0.24838	0.261577	0.290943	0.318411	1.2371	1.11167	1.28195	1.21024	0.0882633
Epirubicin+cyclophosphamide	0.27389	0.242921	0.294044	0.229157	0.218919	0.236257	0.836675	0.901192	0.803475	0.847114	0.0496881
Navelbine+capecitabine	0.269163	0.208498	0.23596	0.167111	0.132779	0.150529	0.620856	0.636836	0.637945	0.631879	0.00956246
Albumin paclitaxel+capecitabine	0.212372	0.207799	0.27357	0.115416	0.113243	0.122643	0.54346	0.544964	0.448305	0.512243	0.0553769
Albumin paclitaxel+carboplatin	0.20417	0.19497	0.23564	0.09919	0.08542	0.13273	0.485821	0.438119	0.563274	0.495738	0.0631645
NC	0.208276	0.195438	0.21026	0.207822	0.193021	0.212043	0.997819	0.987632	1.00848	0.997976	0.0104237
