# Supplementary material for: Case report: Individualized treatment of advanced breast cancer with the use of the patient-derived tumor-like cell cluster model
Source: Front Oncol. 2022 Oct 31;12:897984. doi: 10.3389/fonc.2022.897984 (PMC9659609; doi:10.3389/fonc.2022.897984)
Supplement: Supplementary Table 4 — The detailed data of changes in the number of tumor cells before and after drug dosing in case 2. [file Table_4.xlsx]

## Sheet: Sheet1 (2)
Table S4 The detailed data of changes in the number of tumor cells before and after drug dosing in case 2.
	Number of tumor cells before dosing（*10^5）			Number of tumor cells after dosing（*10^5）			Fold Change
	Well 1	Well 2	Well 3	Well 1	Well 2	Well 3	Well 1	Well 2	Well 3	AVE	STD
Albumin paclitaxel+carboplatin+trastuzumab	0.167922	0.200347	0.187486	0.120976	0.13782	0.119644	0.720433	0.687904	0.638149	0.682162	0.0414415
Albumin paclitaxel+capecitabine+trastuzumab	0.231004	0.21257	0.194876	0.155683	0.130143	0.117597	0.67394	0.612234	0.603445	0.629873	0.0384154
Albumin paclitaxel+ trastuzumab+ pertuzumab	0.13285	0.16651	0.179387	0.113514	0.131088	0.135847	0.854456	0.787271	0.757282	0.799669	0.0497594
Pyrotinib+capecitabine	0.169482	0.12834	0.131047	0.119342	0.0938946	0.100086	0.704159	0.731606	0.763739	0.733168	0.029821
Epirubicin	0.151676	0.177286	0.184041	0.195351	0.213149	0.229874	1.28794	1.20229	1.24904	1.24642	0.0428862
Navelbine+capecitabine+trastuzumab+pertuzumab	0.252918	0.205811	0.284871	0.0702851	0.0680807	0.081784	0.277897	0.330792	0.287091	0.298593	0.0282613
NC	0.135963	0.14559	0.176106	0.319333	0.304773	0.346183	2.34867	2.09336	1.96576	2.13593	0.194969
